# Supplementary material for: Artificial Intelligence in Schizophrenia Spectrum Disorders: Current Use and Future Perspectives. A Systematic Mapping Literature Review
Source: Alpha Psychiatry. 2026 Apr 23;27(2):45104. doi: 10.31083/AP45104 (PMC13156059; doi:10.31083/AP45104)
Supplement: Supplementary file 1 [file 2757-8038-27-2-45104-s1.zip]

Archive with 2 entries (2 files):
- PRISMA_2020_checklist.docx
- Supplementary Material A and B.docx
